# Supplementary material for: Experience improves the performance of endobronchial ultrasound-guided transbronchial biopsy for peripheral pulmonary lesions: A learning curve at a medical centre
Source: PLoS One. 2017 Jun 20;12(6):e0179719. doi: 10.1371/journal.pone.0179719 (PMC5478147; doi:10.1371/journal.pone.0179719)
Supplement: S1 File — (XLSX) [file pone.0179719.s001.xlsx]

## Sheet: Sheet1
ProcedureYear	Age	Sex	LesionDistribution	ProbePosition	LesionSize	CTAppearance	Pneumothorax	Haemorrhage	FinalDiagnosis
2	82	1	1	0	1	0	0	0	1
2	52	1	5	0	1	1	1	0	1
2	70	1	3	1	1	0	0	0	0
2	51	0	1	0	1	0	0	0	0
2	39	0	1	0	1	1	0	0	0
2	72	0	1	1	1	0	0	0	0
2	48	0	5	0	1	0	0	0	0
2	75	1	1	1	1	1	0	0	0
2	74	1	3	0	1	0	0	0	0
2	59	1	4	0	1	0	0	0	0
2	69	1	3	1	1	1	0	0	0
2	64	1	1	0	1	0	0	0	0
2	46	0	4	0	1	1	0	0	0
2	75	1	4	1	1	0	0	0	0
2	75	1	1	0	1	0	0	0	0
2	56	1	5	1	1	0	0	0	0
2	69	1	5	0	1	0	0	0	0
2	60	1	4	0	1	0	0	0	0
2	54	1	3	0	1	0	0	0	0
2	69	1	4	1	1	0	0	0	0
2	41	1	5	1	1	0	0	0	1
2	79	1	3	0	1	0	0	0	0
2	81	0	2	1	0	0	0	0	0
2	76	1	1	0	1	0	0	0	0
2	67	1	5	0	1	0	0	0	1
2	68	1	4	0	1	1	0	0	0
2	54	1	1	1	1	0	0	0	0
2	65	1	1	0	1	0	0	0	0
2	45	1	4	0	1	0	0	0	0
2	39	0	5	0	1	0	0	0	0
2	47	0	5	0	1	1	0	0	0
2	63	0	2	1	0	0	0	0	0
2	59	0	2	1	1	1	0	0	0
2	78	1	2	0	1	0	0	0	0
2	59	0	4	1	1	0	0	0	0
2	72	1	1	1	1	0	0	0	0
2	66	0	1	0	1	0	0	0	0
2	58	1	1	1	1	0	0	0	0
2	70	1	4	0	1	1	0	0	0
2	52	0	1	0	1	1	0	0	0
2	45	0	3	0	1	0	0	0	0
2	57	1	4	1	0	0	0	0	0
2	63	1	5	0	0	0	0	1	1
2	44	0	2	0	1	0	0	0	0
2	52	1	2	1	0	0	0	0	0
2	78	1	3	0	0	0	0	0	0
2	80	1	4	1	1	0	0	0	0
2	73	1	2	0	1	0	0	0	1
2	69	1	3	0	1	0	0	0	1
2	63	1	3	0	1	1	0	0	0
2	74	1	2	0	1	0	0	0	0
2	66	1	1	0	0	0	1	0	0
2	63	1	2	0	1	0	0	0	0
2	53	0	1	0	1	0	0	0	0
2	58	0	1	0	0	0	0	0	1
2	78	1	5	0	1	0	0	0	0
2	77	0	5	0	1	0	0	0	0
2	82	1	1	0	1	0	0	0	0
2	66	1	1	0	1	0	0	0	0
2	67	1	1	0	1	0	0	0	0
2	83	0	3	1	1	0	0	0	0
2	48	0	4	0	1	0	0	0	0
2	60	0	1	0	1	0	0	0	0
2	79	0	1	0	1	0	0	0	0
2	65	1	5	0	1	1	0	0	1
2	90	1	5	0	1	0	0	0	1
2	67	1	4	0	1	0	0	0	0
2	68	0	2	0	1	0	0	0	1
2	64	1	4	0	1	0	0	0	0
2	70	1	3	0	1	0	0	0	0
2	52	1	4	0	1	0	0	0	0
2	81	1	1	1	1	0	0	0	0
2	48	0	1	1	0	0	0	0	0
2	80	1	4	0	1	0	0	0	0
2	53	0	1	1	1	0	0	0	0
2	58	1	3	1	1	0	0	0	0
2	87	1	1	0	1	0	0	0	0
2	61	0	4	1	0	0	0	0	1
2	60	1	1	1	1	1	0	0	1
2	69	0	3	0	1	0	0	0	0
2	60	0	3	0	0	0	0	0	0
2	84	1	3	0	1	0	0	0	0
2	92	1	3	0	1	0	0	0	0
2	54	0	3	0	1	0	0	0	0
2	79	0	3	1	1	0	0	0	0
2	74	1	3	0	1	1	0	0	0
2	62	1	4	0	1	0	0	0	0
2	66	1	4	0	1	0	0	0	0
2	68	1	1	0	1	0	0	0	0
2	68	1	3	1	1	1	0	0	0
2	55	0	1	0	1	0	0	0	1
2	65	0	3	1	1	0	0	0	0
2	49	1	5	0	0	0	0	0	1
2	49	0	4	0	1	0	0	0	0
2	64	1	5	1	1	0	0	0	0
2	36	0	3	0	1	0	0	0	0
2	69	0	3	0	1	0	0	0	1
2	71	0	4	0	1	0	0	0	0
2	53	1	4	1	0	1	0	0	0
2	56	0	5	0	1	1	0	0	0
2	60	1	1	0	1	0	0	0	0
2	76	0	1	0	1	0	0	0	0
2	52	0	1	0	1	0	0	0	0
2	60	1	3	0	1	0	0	0	1
2	81	1	1	1	0	0	0	0	0
2	56	1	1	1	0	0	0	0	0
2	64	1	1	1	0	0	0	0	0
2	68	1	1	1	0	0	0	0	0
2	80	1	2	1	0	0	0	0	0
2	61	0	2	1	0	0	0	0	0
2	50	0	3	1	0	0	0	0	1
2	82	0	4	1	1	0	0	0	1
2	76	0	4	1	1	0	0	0	1
2	64	0	5	1	1	1	0	0	1
3	58	1	5	0	1	0	0	0	0
3	58	1	3	0	1	0	0	0	0
3	55	0	4	0	1	0	0	0	0
3	69	0	5	0	1	0	0	0	1
3	69	0	1	0	1	0	1	0	0
3	31	1	3	1	1	1	0	0	0
3	87	0	4	1	1	0	0	0	1
3	57	0	4	1	1	0	0	0	0
3	61	1	1	1	1	0	0	0	0
3	63	1	2	1	0	0	0	0	1
3	83	0	2	0	1	0	0	0	0
3	52	0	3	1	1	0	0	0	1
3	69	1	5	1	1	0	0	0	0
3	58	1	3	0	1	0	1	0	0
3	83	1	4	0	1	0	0	0	0
3	71	1	3	1	1	0	0	0	1
3	52	0	2	1	0	0	0	0	1
3	53	1	4	0	1	0	0	0	1
3	73	1	5	0	1	0	0	0	0
3	56	0	4	1	1	0	0	0	0
3	48	1	2	0	0	0	0	0	0
3	73	1	1	0	1	0	0	0	0
3	51	1	1	0	1	0	0	0	0
3	81	0	4	1	1	0	0	0	0
3	83	1	4	0	1	0	0	0	0
3	82	1	4	0	1	0	0	0	0
3	55	1	2	1	1	0	0	0	0
3	73	0	4	0	1	0	0	0	0
3	59	0	5	0	1	0	0	0	0
3	70	1	1	0	1	0	0	0	1
3	63	0	5	0	1	0	0	0	0
3	62	1	4	0	1	0	0	0	0
3	61	1	5	1	1	0	0	0	0
3	51	0	4	0	1	0	0	0	0
3	65	1	1	0	0	0	0	0	0
3	42	0	4	0	1	0	0	0	0
3	79	1	5	0	1	0	0	0	1
3	63	1	3	0	1	0	0	0	0
3	65	1	5	0	1	0	0	0	1
3	53	0	4	0	1	0	0	0	0
3	73	1	4	0	0	0	0	0	1
3	36	1	2	0	1	0	0	0	0
3	85	1	1	0	1	0	0	0	0
3	77	1	4	0	1	1	0	0	0
3	85	1	2	0	1	0	0	0	1
3	69	1	4	0	1	0	0	0	0
3	53	1	4	1	0	0	0	0	1
3	56	0	5	1	1	0	0	0	0
3	56	1	2	1	0	0	0	0	1
3	82	1	2	1	1	1	0	0	1
3	71	0	3	0	1	0	0	0	0
3	68	0	1	0	1	0	0	0	0
3	44	1	5	1	1	0	0	0	0
3	59	1	1	0	1	0	0	0	0
3	67	1	4	0	1	0	0	0	1
3	87	0	1	0	1	0	0	0	0
3	68	1	3	0	1	1	0	0	0
3	61	0	2	1	1	0	0	0	0
3	50	0	4	1	0	0	0	0	1
3	60	1	3	1	1	0	0	0	0
3	75	1	1	0	1	0	0	0	0
3	69	0	5	1	1	0	0	0	1
3	48	1	4	0	1	0	0	0	0
3	62	1	3	0	0	1	0	0	0
3	84	1	3	0	1	0	0	0	0
3	49	1	3	1	1	0	0	0	0
3	49	1	3	0	1	0	0	0	0
3	72	1	4	0	0	0	0	0	1
3	60	0	3	0	1	0	0	0	0
3	66	1	2	0	1	0	0	0	0
3	57	1	3	0	1	0	0	0	1
3	69	1	4	1	1	0	0	0	0
3	75	1	4	0	1	0	0	0	0
3	44	1	5	0	1	0	0	0	1
3	55	1	3	1	1	0	0	0	1
3	52	0	5	0	1	0	0	0	0
3	71	1	5	0	1	0	0	0	1
3	68	1	1	0	1	0	0	0	0
3	79	0	1	1	1	0	0	0	0
3	57	1	1	0	1	1	0	0	0
3	49	0	4	0	1	0	0	0	0
3	68	0	1	1	1	0	0	0	0
3	59	1	3	0	0	0	0	0	1
3	60	1	3	0	1	0	0	0	0
3	81	1	1	1	0	1	0	0	0
3	55	0	3	1	1	0	0	0	0
3	55	1	3	1	1	1	0	0	1
3	75	0	4	0	1	0	0	0	0
3	81	1	3	0	1	0	0	0	0
3	76	1	3	0	1	0	0	0	1
3	75	0	4	0	1	0	0	0	0
3	49	1	1	0	1	0	0	0	1
3	82	1	1	0	1	0	0	0	0
3	67	0	1	0	1	0	0	0	1
3	44	0	3	0	1	0	0	0	0
3	58	0	1	0	1	0	0	0	0
3	61	0	4	0	1	0	0	0	1
3	75	1	4	0	1	0	0	0	0
3	46	1	3	0	1	0	0	0	0
3	61	1	4	0	1	0	0	0	0
3	53	0	5	0	1	0	0	0	0
3	60	0	3	1	0	1	0	0	1
3	36	1	5	0	1	0	0	0	1
3	76	1	1	0	1	0	0	0	0
3	57	1	2	0	1	0	0	0	1
3	26	0	2	0	1	0	0	0	1
3	43	1	4	0	1	0	0	0	0
3	77	1	1	0	1	0	0	0	0
3	57	1	1	0	1	0	0	0	0
3	56	0	1	0	1	0	0	0	0
3	72	0	4	0	1	0	0	0	0
3	68	0	5	1	0	1	0	0	1
3	72	0	1	1	1	0	0	0	0
3	82	0	4	0	1	0	0	0	0
3	59	1	4	0	1	1	0	0	0
3	47	0	4	1	1	0	0	0	1
3	82	0	2	0	0	0	0	0	0
3	84	0	1	0	1	0	0	0	0
3	68	1	4	0	1	0	0	0	0
3	87	1	4	1	0	0	0	0	0
3	99	1	4	0	1	0	0	0	1
3	66	0	4	0	1	0	0	0	0
3	50	0	4	0	1	0	0	0	0
3	61	1	1	0	1	0	0	0	0
3	76	0	4	1	1	1	0	0	0
3	100	1	4	0	1	0	0	0	1
3	60	0	1	1	1	0	0	0	1
3	58	0	4	1	1	0	0	0	0
3	74	1	1	1	0	0	0	0	0
3	78	1	1	1	0	0	0	0	0
3	78	1	1	1	0	0	0	0	0
3	45	1	2	1	0	0	0	0	0
3	60	1	3	1	0	0	0	0	0
3	39	1	3	1	0	0	0	0	0
3	63	1	4	1	0	0	0	0	1
3	69	0	4	1	0	0	0	0	1
3	77	0	4	1	1	0	0	0	1
3	64	0	5	1	1	1	0	0	1
3	63	0	5	1	1	1	0	0	1
4	71	1	3	0	1	0	0	0	0
4	74	0	1	0	1	0	0	0	0
4	69	0	5	0	1	0	0	0	0
4	70	1	5	0	1	0	0	0	0
4	54	1	4	0	1	0	0	0	1
4	63	1	2	0	1	0	0	0	1
4	45	1	3	0	1	0	0	0	0
4	90	1	3	0	1	1	0	0	1
4	61	1	2	0	1	0	0	0	0
4	56	1	4	0	1	0	0	0	1
4	68	1	4	0	1	0	0	0	1
4	63	0	1	0	1	0	0	0	0
4	72	1	4	0	1	0	0	0	0
4	39	0	3	1	1	0	0	0	0
4	58	1	3	0	1	0	0	0	0
4	72	0	2	0	1	0	0	0	0
4	51	1	5	1	1	0	0	0	0
4	91	0	1	0	1	0	0	0	0
4	57	0	2	1	1	0	0	0	1
4	63	1	3	1	1	0	0	0	1
4	72	1	4	1	1	0	0	0	0
4	29	1	5	0	1	0	0	0	0
4	72	1	1	1	1	0	0	0	0
4	56	0	4	1	1	1	0	0	1
4	48	1	1	0	1	0	0	0	0
4	75	1	2	1	0	0	0	0	1
4	88	1	5	0	1	0	0	0	0
4	56	1	3	0	1	0	0	0	0
4	59	0	4	0	1	0	0	0	0
4	67	1	4	0	1	0	0	0	0
4	62	0	2	0	1	0	0	0	0
4	49	0	3	0	1	0	0	0	0
4	28	0	1	0	1	0	0	0	0
4	62	0	1	0	1	0	0	0	0
4	57	0	1	1	0	0	0	0	1
4	60	1	2	1	1	0	0	0	0
4	70	0	5	0	0	0	0	0	0
4	83	1	5	1	1	0	0	0	0
4	59	0	3	1	1	0	0	0	0
4	58	1	4	1	1	0	0	0	1
4	54	0	4	0	1	0	1	0	0
4	60	1	5	0	1	0	0	0	0
4	79	0	5	1	1	0	0	0	0
4	83	0	3	0	1	0	0	0	0
4	68	0	4	1	1	0	0	0	0
4	81	0	1	0	1	0	0	0	0
4	70	1	1	0	1	0	0	0	0
4	54	1	5	1	1	0	0	0	0
4	78	0	3	0	1	0	0	0	0
4	70	1	1	0	1	0	0	0	0
4	80	1	1	0	1	0	0	0	0
4	79	1	4	0	1	0	0	0	0
4	72	1	3	0	1	0	0	0	0
4	53	1	2	0	1	0	0	0	0
4	85	0	4	0	1	0	0	0	0
4	46	1	1	0	1	1	0	0	0
4	58	0	4	0	1	0	0	0	0
4	57	0	2	1	1	0	0	0	0
4	53	1	1	1	1	0	0	0	0
4	79	1	1	0	1	0	0	0	1
4	50	0	1	0	1	0	0	0	0
4	76	1	4	0	1	0	0	0	1
4	46	1	1	0	1	1	0	0	0
4	65	0	4	0	0	0	0	0	0
4	70	1	1	1	0	0	0	0	0
4	57	0	1	0	1	0	0	0	1
4	61	0	3	0	1	0	0	0	1
4	67	0	1	0	1	0	0	0	0
4	70	0	1	0	1	0	0	0	0
4	52	0	5	1	1	0	0	0	1
4	75	1	1	1	1	0	0	0	0
4	48	0	3	0	1	0	0	0	0
4	85	1	5	1	0	1	0	0	0
4	87	1	5	0	1	0	0	0	0
4	79	1	4	0	1	0	0	0	0
4	71	1	5	0	1	0	0	0	0
4	67	1	4	0	1	0	0	0	0
4	72	1	1	0	1	0	0	0	0
4	54	0	1	0	0	0	0	0	0
4	57	0	3	0	1	0	0	0	0
4	73	1	2	0	0	0	0	0	1
4	21	1	5	0	0	0	0	0	0
4	67	0	1	0	1	0	0	0	0
4	74	1	4	1	1	0	0	0	1
4	81	1	4	0	1	0	0	0	0
4	71	1	5	0	1	0	0	0	0
4	73	1	3	0	1	0	0	0	1
4	54	0	2	0	1	0	0	0	0
4	60	1	2	0	1	0	0	0	0
4	81	1	2	0	1	0	0	0	1
4	59	0	1	0	1	1	0	0	0
4	74	1	1	0	1	0	0	0	0
4	50	0	5	0	1	0	0	0	0
4	61	0	5	0	1	1	0	0	0
4	71	0	4	1	1	0	0	0	0
4	67	0	1	0	1	0	0	0	0
4	93	1	2	0	1	0	0	0	0
4	76	1	5	0	1	0	0	0	0
4	83	1	1	0	1	0	0	0	1
4	74	1	3	0	1	1	0	0	1
4	74	0	5	0	1	0	0	0	0
4	64	0	1	0	0	0	0	0	1
4	54	0	3	0	1	0	0	0	1
4	58	1	4	0	0	1	0	0	0
4	82	1	3	0	1	0	0	0	0
4	79	1	1	0	1	0	0	0	0
4	69	0	2	0	1	0	0	0	0
4	57	1	5	0	1	0	0	0	1
4	43	0	1	0	0	0	0	0	0
4	59	0	5	1	1	0	0	0	0
4	73	0	2	0	1	0	0	0	0
4	53	0	1	0	1	0	0	0	0
4	84	1	4	0	1	1	0	0	1
4	73	1	4	1	1	0	0	0	1
4	53	0	1	0	1	1	0	0	0
4	94	1	4	0	1	0	0	0	0
4	70	0	5	0	1	0	0	0	0
4	64	1	3	0	1	0	0	0	0
4	33	0	4	0	1	0	0	0	0
4	77	1	4	0	1	0	1	0	0
4	56	1	4	0	1	0	0	0	0
4	61	1	4	0	1	0	0	0	0
4	76	0	1	1	1	0	0	0	0
4	63	1	1	0	1	0	0	0	0
4	85	1	2	0	1	0	0	0	0
4	71	0	5	0	1	0	0	0	0
4	45	0	2	0	1	1	0	0	0
4	78	1	2	1	1	0	0	0	0
4	60	0	1	1	1	1	0	0	1
4	77	0	5	0	1	0	0	1	1
4	68	0	3	0	1	0	0	0	0
4	55	1	2	0	1	0	0	0	0
4	79	0	2	1	0	0	1	0	1
4	73	1	4	0	1	1	0	0	0
4	70	0	4	1	1	0	0	0	0
4	62	0	1	1	1	0	0	0	1
4	70	0	5	0	1	0	0	0	0
4	61	0	2	1	1	0	0	0	1
4	69	0	1	1	0	0	0	0	1
4	71	0	4	0	1	1	0	0	0
4	57	0	1	0	1	0	0	0	0
4	75	1	1	0	1	0	0	0	0
4	64	0	5	1	1	0	0	0	0
4	77	0	2	0	0	0	0	0	0
4	74	0	2	0	1	0	0	0	0
4	55	0	5	0	1	0	0	0	1
4	50	1	3	1	1	1	0	0	1
4	57	0	1	0	1	0	0	0	0
4	62	0	1	0	1	0	0	0	0
4	86	1	5	0	1	1	0	0	0
4	67	1	4	0	1	0	0	0	0
4	49	0	1	0	1	0	0	0	0
4	83	1	1	1	0	0	0	0	0
4	40	1	1	1	0	0	0	0	0
4	69	1	1	1	0	0	0	0	0
4	40	1	2	1	0	0	0	0	0
4	82	1	2	1	0	0	0	0	0
4	81	1	3	1	0	0	0	0	0
4	61	1	3	1	0	0	0	0	0
4	39	0	3	1	0	0	0	0	1
4	51	0	4	1	1	0	0	0	1
4	75	0	4	1	1	0	0	0	1
4	77	0	5	1	1	1	0	0	1
4	76	0	5	1	1	1	0	0	1
5	44	1	2	0	1	0	0	0	0
5	56	0	1	0	0	1	0	0	1
5	84	1	2	0	0	0	0	0	0
5	68	1	2	0	1	0	0	0	0
5	45	0	1	0	1	0	0	0	0
5	64	0	4	1	0	1	0	0	1
5	62	1	1	0	0	0	0	0	0
5	85	0	4	0	0	0	0	0	0
5	77	0	3	0	1	0	0	0	1
5	51	0	4	0	1	0	0	0	1
5	36	1	2	0	0	0	0	0	0
5	66	0	1	0	1	0	0	0	0
5	81	1	1	0	1	0	0	0	1
5	56	0	1	1	1	1	0	0	1
5	64	1	3	0	1	1	0	0	0
5	68	1	5	0	1	0	0	0	0
5	80	1	5	0	1	0	0	0	0
5	61	0	2	1	1	0	0	0	0
5	50	1	5	0	1	0	0	0	0
5	82	0	4	1	1	0	0	0	0
5	76	0	3	0	1	0	0	0	1
5	70	1	4	0	1	0	0	0	0
5	64	0	1	0	1	0	1	0	0
5	61	0	1	0	1	0	0	0	0
5	72	1	4	0	1	0	0	0	0
5	64	0	5	0	1	0	0	0	0
5	36	0	2	1	1	0	0	0	0
5	69	1	1	0	0	0	0	0	1
5	56	1	3	1	1	1	0	0	0
5	47	0	4	0	1	0	0	0	0
5	52	1	1	1	1	1	0	0	1
5	60	1	3	0	1	0	0	0	0
5	60	1	4	0	0	0	0	0	0
5	69	1	1	1	1	0	0	0	0
5	59	0	1	0	0	1	0	0	0
5	76	1	2	1	1	0	0	0	0
5	40	0	1	1	1	1	0	0	1
5	72	0	1	0	1	0	0	0	0
5	69	1	1	0	1	0	0	0	0
5	56	1	1	1	1	0	0	0	1
5	52	1	3	0	0	0	0	0	0
5	63	0	1	0	1	0	0	0	0
5	81	0	4	0	1	0	0	0	0
5	83	1	3	0	1	0	0	0	0
5	79	0	1	0	1	0	0	0	0
5	61	1	3	0	1	0	0	0	1
5	70	0	1	1	1	0	0	0	0
5	80	1	1	0	1	0	0	0	0
5	61	0	1	0	1	0	0	0	0
5	83	0	1	0	1	0	0	0	0
5	76	1	2	0	1	0	0	0	1
5	78	1	4	0	1	0	0	0	0
5	73	1	2	1	1	0	0	0	0
5	77	0	4	0	1	0	0	0	0
5	71	1	1	0	1	1	0	0	0
5	80	0	2	0	1	0	0	0	0
5	82	1	4	0	1	0	0	0	0
5	57	0	1	1	0	0	0	0	0
5	63	1	1	1	1	1	0	0	1
5	77	0	1	0	1	0	0	0	1
5	65	0	1	0	1	0	0	0	0
5	48	1	5	0	1	0	0	0	0
5	71	1	2	0	0	1	0	0	0
5	84	0	2	1	1	0	0	0	1
5	53	1	4	0	1	1	0	0	1
5	86	1	1	0	1	0	0	0	1
5	39	0	3	0	1	0	0	0	0
5	63	0	1	1	1	0	0	0	0
5	60	1	1	0	1	0	0	0	0
5	39	0	3	0	1	0	0	0	0
5	81	1	2	0	1	0	0	0	1
5	68	1	1	0	0	0	0	0	0
5	43	1	2	0	1	0	0	0	1
5	65	1	1	0	1	0	0	0	0
5	63	1	3	0	1	0	0	0	0
5	51	1	4	0	1	0	0	0	0
5	71	1	1	0	1	0	0	0	0
5	73	1	4	1	1	0	1	0	0
5	69	1	3	0	1	0	0	0	0
5	76	1	4	0	1	0	0	0	0
5	74	1	4	1	1	0	0	0	0
5	63	1	5	1	1	0	0	0	0
5	80	1	3	1	1	0	0	0	0
5	43	0	1	1	1	0	0	0	0
5	83	1	4	1	0	0	0	0	0
5	64	0	3	0	1	0	0	0	0
5	53	1	3	0	1	0	0	0	0
5	73	0	4	0	1	0	0	0	0
5	60	1	3	1	1	0	0	0	0
5	43	1	1	1	1	0	0	0	0
5	73	0	4	1	1	0	1	0	0
5	61	1	1	0	1	0	0	0	0
5	71	0	1	1	1	0	0	0	0
5	61	1	1	1	1	0	0	0	0
5	73	1	1	1	1	0	0	0	1
5	53	1	1	1	1	0	0	0	0
5	63	0	1	1	0	0	0	0	0
5	45	1	3	0	0	0	0	0	0
5	55	1	1	1	1	0	0	0	0
5	70	0	3	0	1	0	0	0	0
5	56	0	5	0	1	0	0	0	0
5	80	1	1	1	1	0	0	0	0
5	80	1	4	0	1	0	0	0	0
5	86	0	1	0	1	0	0	0	0
5	58	1	1	0	1	0	0	0	0
5	74	0	2	0	1	1	0	0	0
5	33	1	1	0	1	0	0	0	0
5	68	0	4	0	1	0	0	0	0
5	64	0	4	0	0	1	0	0	0
5	87	0	5	0	1	0	0	0	0
5	63	0	1	0	1	0	1	0	0
5	47	0	2	0	1	0	0	0	0
5	72	1	3	0	1	1	0	0	0
5	62	0	3	0	1	0	0	0	0
5	78	1	4	0	1	0	0	0	1
5	43	0	3	0	1	0	0	0	0
5	82	1	1	1	1	0	1	0	1
5	77	1	1	0	1	0	0	0	0
5	78	1	5	0	1	0	0	0	1
5	54	1	1	0	1	1	0	0	0
5	75	1	1	0	1	1	0	0	0
5	64	1	2	0	1	0	0	0	0
5	78	1	4	1	1	0	0	0	0
5	87	0	3	0	1	0	0	0	0
5	51	1	1	1	1	0	0	0	0
5	79	1	3	0	1	1	1	0	0
5	63	1	2	0	1	0	0	0	0
5	63	1	2	0	1	0	0	0	0
5	61	1	4	0	1	0	0	0	0
5	64	1	2	0	0	0	0	0	0
5	53	1	5	1	1	0	0	0	0
5	71	1	2	0	1	0	0	0	0
5	54	0	2	0	0	0	0	0	0
5	70	0	3	0	1	0	0	0	0
5	60	0	3	1	1	0	0	0	0
5	60	1	4	0	1	0	0	1	1
5	60	0	4	0	1	0	0	0	0
5	64	0	3	0	1	0	0	0	1
5	51	0	4	0	1	0	0	0	0
5	64	0	1	0	1	0	0	0	0
5	53	1	2	1	1	0	0	0	0
5	61	1	2	1	1	0	0	0	0
5	54	0	5	0	1	0	0	0	0
5	62	1	2	1	1	0	0	0	0
5	51	0	3	1	1	1	0	0	0
5	61	0	4	0	1	0	0	0	0
5	62	1	5	0	1	1	0	0	0
5	59	1	1	0	1	1	0	0	0
5	49	0	5	1	0	1	0	0	0
5	62	0	1	0	1	1	0	0	0
5	61	0	2	0	1	0	0	0	0
5	64	1	2	0	1	1	0	0	0
5	74	1	5	0	1	0	0	0	1
5	59	1	4	0	1	0	0	0	0
5	56	0	3	0	1	0	0	0	0
5	70	1	1	1	0	1	0	0	1
5	58	0	5	0	1	0	0	0	0
5	71	1	1	1	1	1	0	0	1
5	86	0	4	0	1	0	0	0	0
5	77	1	3	0	1	0	0	0	0
5	73	1	5	0	1	0	0	0	0
5	57	0	3	0	1	0	0	0	0
5	51	0	2	0	1	0	0	0	0
5	78	1	1	1	1	0	0	0	1
5	64	0	5	1	1	0	0	0	0
5	59	1	3	1	1	0	0	0	0
5	51	1	4	0	1	0	0	0	0
5	64	1	5	1	1	0	0	0	0
5	73	1	5	0	1	0	0	0	0
5	54	0	1	0	1	0	0	0	1
5	73	0	5	0	1	0	0	0	0
5	55	0	2	0	1	0	0	0	0
5	75	0	5	0	1	0	0	0	0
5	71	0	1	0	1	1	0	0	0
5	55	0	1	0	0	0	0	0	0
5	58	1	4	0	1	1	0	0	0
5	70	1	1	0	1	0	0	0	0
5	65	0	1	1	0	0	0	0	1
5	60	0	4	1	1	0	0	0	0
5	59	1	1	1	1	0	0	0	0
5	71	1	1	0	1	0	0	0	0
5	77	1	1	0	0	0	0	0	1
5	60	1	1	1	1	0	0	0	0
5	81	1	5	0	1	0	0	0	0
5	58	1	5	0	1	0	0	0	0
5	85	0	5	0	1	0	0	0	0
5	82	0	1	0	1	0	0	0	0
5	65	1	5	0	0	1	0	0	0
5	64	1	4	1	0	0	0	0	0
5	60	1	5	0	1	0	0	0	0
5	60	1	5	0	1	0	0	0	1
5	47	1	1	1	0	0	0	0	0
5	70	1	1	1	0	0	0	0	0
5	49	1	1	1	0	0	0	0	0
5	77	1	1	1	0	0	0	0	0
5	56	1	2	1	0	0	0	0	0
5	63	1	2	1	0	0	0	0	0
5	64	1	2	1	0	0	0	0	0
5	81	1	3	1	0	0	0	0	0
5	54	0	3	1	0	0	0	0	1
5	73	0	4	1	0	0	0	0	1
5	68	0	4	1	0	0	0	0	1
5	51	0	4	1	1	0	0	0	1
5	50	0	5	1	1	0	0	0	1
5	37	0	5	1	1	1	0	0	1
5	75	0	5	1	1	1	0	0	1
6	74	1	4	0	1	0	0	0	0
6	64	1	1	0	1	0	0	0	0
6	75	1	5	1	1	0	0	0	0
6	53	0	5	0	1	0	0	0	0
6	61	1	5	0	1	0	1	0	1
6	80	0	4	0	1	0	0	0	0
6	66	0	3	0	1	0	0	0	0
6	87	1	1	1	1	0	1	0	1
6	81	0	5	0	1	0	0	0	0
6	52	1	1	0	1	0	0	0	0
6	91	1	4	1	1	0	0	0	0
6	78	0	5	0	0	1	0	0	1
6	31	1	4	0	1	1	0	0	0
6	76	0	2	0	0	1	0	0	0
6	78	1	3	0	1	0	0	0	0
6	67	1	3	0	1	0	0	0	0
6	94	1	4	0	1	1	0	0	0
6	73	1	3	0	1	0	0	0	1
6	72	1	1	0	1	1	0	0	1
6	54	0	4	0	1	0	0	0	0
6	45	0	4	1	1	0	0	0	0
6	82	1	1	1	1	0	0	0	0
6	72	0	1	0	0	0	0	0	0
6	65	1	3	1	1	0	0	0	0
6	45	1	1	0	1	0	0	0	0
6	86	1	2	0	1	0	0	0	1
6	45	1	4	0	1	0	0	0	0
6	46	1	1	0	1	1	0	0	1
6	49	0	1	0	1	1	0	0	1
6	68	1	4	0	1	0	0	0	0
6	52	1	5	0	0	0	0	0	0
6	78	1	4	0	0	0	0	0	1
6	61	1	3	0	1	0	0	0	1
6	72	1	1	0	1	1	0	0	0
6	51	1	2	0	1	0	0	0	0
6	68	1	1	1	1	0	0	0	1
6	54	0	1	0	1	0	0	0	0
6	65	1	4	1	1	0	0	0	0
6	55	1	4	1	1	0	0	0	0
6	74	1	3	0	0	0	0	0	0
6	68	1	5	0	1	0	0	0	0
6	66	1	5	1	1	0	0	0	0
6	79	1	2	0	1	0	0	0	0
6	59	0	3	0	1	0	0	0	1
6	73	1	2	0	1	0	0	0	1
6	59	0	1	0	0	1	0	0	0
6	68	0	4	1	1	0	0	0	0
6	53	1	1	1	1	0	0	0	1
6	81	1	4	0	1	0	0	0	0
6	78	1	1	1	1	0	0	0	0
6	61	1	3	0	1	0	0	0	0
6	75	0	1	0	1	1	0	0	0
6	65	1	1	1	1	0	0	0	0
6	84	1	5	0	1	1	0	0	0
6	55	0	3	0	1	0	0	0	0
6	79	1	5	0	1	1	0	0	0
6	53	1	3	0	1	0	0	0	0
6	78	1	1	0	1	0	0	0	0
6	50	0	2	0	1	0	0	0	1
6	61	0	4	0	1	0	0	0	0
6	84	1	4	1	1	0	0	0	0
6	53	0	5	0	1	0	0	0	0
6	49	1	1	0	1	0	0	0	1
6	38	1	5	0	0	1	0	0	0
6	76	1	3	0	1	0	0	0	0
6	63	1	2	0	1	0	0	0	0
6	47	1	5	0	1	0	0	0	0
6	73	1	4	0	0	0	0	0	0
6	74	1	5	1	1	0	0	0	0
6	76	1	5	1	1	0	0	0	0
6	62	0	3	0	0	0	0	0	0
6	78	1	5	0	1	0	0	0	1
6	84	0	3	1	1	0	0	0	0
6	58	1	4	0	1	0	0	0	1
6	63	1	2	0	1	0	0	0	0
6	59	0	3	0	1	0	0	0	0
6	49	0	3	0	1	0	0	0	0
6	79	1	1	0	1	0	0	0	0
6	81	1	3	0	1	1	0	0	0
6	68	1	5	0	1	0	0	0	0
6	78	0	3	0	1	0	0	0	0
6	63	0	1	0	1	0	0	0	0
6	74	1	4	0	0	0	0	0	0
6	55	0	5	0	1	0	0	0	0
6	70	0	3	0	1	1	0	0	1
6	61	0	4	0	1	0	0	0	0
6	71	0	5	1	1	0	0	0	0
6	26	0	4	0	1	0	0	0	0
6	59	0	1	0	1	1	0	0	1
6	74	1	5	0	1	0	0	0	0
6	54	1	4	0	1	0	0	0	0
6	61	0	5	1	1	0	1	0	0
6	56	0	1	1	0	0	0	0	0
6	66	1	1	1	1	0	0	0	1
6	69	1	4	0	1	0	0	0	0
6	73	1	5	0	1	0	0	0	1
6	46	0	3	1	0	0	0	0	0
6	61	1	5	0	1	0	0	0	0
6	67	0	1	0	1	1	0	0	0
6	80	1	4	0	0	0	0	0	0
6	76	0	4	1	1	0	0	0	0
6	67	1	2	0	1	0	0	0	0
6	50	0	2	0	1	0	0	0	1
6	58	0	2	1	1	0	0	0	1
6	60	0	3	0	0	1	0	0	0
6	61	1	4	0	1	0	0	0	0
6	58	0	2	0	1	0	0	0	1
6	72	0	4	0	1	0	0	0	0
6	58	0	3	0	0	0	0	0	1
6	68	1	3	1	1	1	0	0	0
6	61	0	1	0	1	0	0	0	0
6	83	1	1	0	1	1	0	0	0
6	76	1	3	0	1	0	0	0	0
6	79	0	1	0	1	0	0	0	1
6	66	0	1	0	1	0	0	0	0
6	74	0	3	0	1	0	0	0	1
6	75	0	1	0	1	0	0	0	0
6	50	0	1	0	1	0	0	0	0
6	77	1	4	0	1	0	0	0	1
6	64	1	1	0	0	1	0	0	0
6	61	1	3	0	1	0	0	0	1
6	75	0	5	0	1	0	0	0	0
6	64	1	3	0	1	0	0	0	0
6	74	1	2	0	1	0	0	0	1
6	83	1	3	0	0	0	0	0	0
6	65	1	3	0	0	0	0	0	0
6	62	0	1	0	1	0	0	0	0
6	45	1	1	1	1	0	0	0	0
6	74	1	3	0	0	0	0	0	1
6	65	0	5	0	1	1	0	0	0
6	76	0	2	0	1	0	0	0	0
6	70	0	5	0	1	0	0	0	0
6	72	1	4	0	1	0	0	0	0
6	56	0	4	1	0	0	0	0	0
6	53	1	2	1	1	1	0	0	0
6	84	1	2	1	1	0	0	0	0
6	67	1	4	0	1	1	0	0	1
6	87	0	3	1	1	0	0	0	0
6	61	0	2	1	0	0	0	0	0
6	68	0	2	0	1	0	0	0	0
6	67	1	1	0	1	0	0	0	0
6	51	1	1	0	1	1	0	0	0
6	61	0	4	0	1	0	0	0	0
6	53	0	4	0	1	0	0	0	1
6	51	0	1	1	1	0	0	0	0
6	65	0	4	0	1	0	0	0	0
6	59	0	4	0	1	0	0	0	0
6	81	1	4	0	1	0	0	0	0
6	75	1	2	0	1	0	0	0	0
6	81	1	2	0	1	0	0	0	0
6	84	1	4	0	1	0	0	0	0
6	73	1	4	0	1	0	0	0	0
6	77	1	2	0	0	0	0	0	1
6	71	1	2	0	1	0	0	0	0
6	34	1	5	0	1	0	0	0	0
6	64	0	2	1	1	0	0	0	0
6	30	0	1	1	0	0	0	0	0
6	61	0	3	0	1	0	0	0	0
6	39	0	1	0	1	0	0	0	0
6	43	1	1	0	1	0	0	0	0
6	79	1	5	0	1	0	0	0	0
6	82	0	2	0	1	1	0	0	0
6	54	0	4	0	1	0	0	0	0
6	56	1	4	1	1	1	0	0	0
6	81	1	2	0	1	0	0	0	0
6	64	0	1	0	1	0	0	0	0
6	64	0	2	0	0	0	0	0	0
6	69	1	5	0	1	0	0	0	0
6	52	0	3	0	1	0	0	0	0
6	60	1	3	1	1	0	0	0	0
6	69	1	3	0	1	0	0	0	0
6	59	0	3	0	1	0	0	0	0
6	70	0	4	1	1	1	0	0	0
6	58	0	5	0	0	0	0	0	0
6	94	1	1	1	1	0	0	0	0
6	58	1	2	1	1	0	0	0	0
6	73	1	5	0	1	0	0	0	0
6	71	1	1	0	1	1	0	1	1
6	62	0	1	1	1	0	0	0	0
6	20	1	4	1	1	1	0	0	1
6	57	0	2	0	1	0	0	0	0
6	83	0	1	0	1	0	0	0	0
6	65	0	2	1	1	0	0	0	0
6	71	1	4	0	1	0	0	0	0
6	70	1	3	0	1	0	0	0	0
6	60	0	2	0	1	0	0	0	0
6	71	1	3	0	0	0	0	0	1
6	81	1	2	0	1	0	0	0	1
6	52	1	1	0	1	0	0	0	0
6	46	1	5	1	1	0	0	0	0
6	73	1	2	0	1	0	0	0	0
6	72	1	4	1	1	0	0	0	0
6	48	1	4	1	1	0	0	0	1
6	72	1	5	0	1	1	0	0	0
6	61	0	4	0	1	0	0	0	0
6	77	1	1	1	1	0	0	0	0
6	78	1	2	0	1	0	0	0	0
6	78	1	3	1	1	0	0	0	0
6	65	1	1	1	0	0	0	0	0
6	56	1	1	1	0	0	0	0	0
6	71	1	1	1	0	0	0	0	0
6	72	1	1	1	0	0	0	0	0
6	72	1	2	1	0	0	0	0	0
6	83	1	3	1	0	0	0	0	0
6	47	1	3	1	0	0	0	0	0
6	70	1	4	1	0	0	0	0	0
6	49	0	4	1	0	0	0	0	1
6	77	0	4	1	0	0	0	0	1
6	56	0	4	1	1	0	0	0	1
6	63	0	5	1	1	0	0	0	1
6	64	0	5	1	1	0	0	0	1
6	81	0	5	1	1	1	0	0	1
6	54	0	5	1	1	1	0	0	1
7	81	1	1	0	1	0	0	0	0
7	56	0	1	0	1	1	0	0	1
7	64	1	2	1	1	1	0	0	0
7	68	1	5	0	1	0	0	0	0
7	80	1	5	0	1	0	0	0	0
7	61	0	2	1	1	0	0	0	0
7	50	1	5	0	1	0	0	0	0
7	82	0	4	1	1	0	0	0	0
7	76	0	3	0	1	0	0	0	1
7	64	0	4	0	1	0	0	0	0
7	74	1	5	0	1	1	0	0	0
7	78	1	3	1	1	0	0	0	0
7	78	1	3	0	1	0	0	0	0
7	45	0	3	0	0	0	0	0	1
7	60	1	3	1	0	0	0	0	0
7	39	0	3	0	1	0	0	0	1
7	63	1	4	0	1	0	0	0	0
7	69	1	3	0	1	0	0	0	0
7	77	1	1	1	1	0	0	0	0
7	64	0	2	0	0	0	0	0	1
7	63	0	5	1	1	0	0	0	0
7	83	0	1	0	1	0	0	0	0
7	40	0	3	0	0	0	0	0	0
7	69	0	1	0	1	0	0	0	0
7	40	1	1	1	1	0	0	0	0
7	82	1	3	0	1	0	0	0	0
7	81	1	3	1	1	0	0	0	0
7	61	1	1	0	0	0	0	0	0
7	39	0	5	0	1	0	0	0	0
7	51	0	3	0	1	1	0	0	0
7	75	1	3	0	1	0	0	0	0
7	77	0	5	0	1	0	0	0	0
7	76	1	5	1	1	0	0	0	0
7	47	1	2	0	1	0	0	0	0
7	70	1	5	0	1	0	0	0	0
7	49	1	5	1	0	0	0	0	0
7	77	0	2	1	1	0	0	0	1
7	56	1	4	0	1	0	0	0	0
7	63	0	4	0	1	0	0	0	0
7	64	0	3	0	1	0	0	0	0
7	81	1	5	0	1	0	0	0	0
7	54	1	4	0	0	0	0	0	0
7	73	0	5	0	1	0	0	0	0
7	68	1	5	1	1	0	0	0	0
7	51	0	1	0	1	1	0	0	0
7	50	1	4	1	1	0	0	0	0
7	37	1	4	0	1	0	0	0	0
7	75	0	5	0	1	0	0	0	0
7	65	1	2	1	1	0	0	0	1
7	56	0	2	0	1	1	0	0	0
7	71	1	3	0	1	0	0	0	0
7	72	1	5	1	1	0	0	0	0
7	72	0	3	0	1	0	0	0	1
7	83	1	3	0	1	0	0	0	1
7	64	1	4	1	0	0	0	0	0
7	64	1	5	0	1	0	0	0	0
7	84	0	5	0	1	0	0	0	0
7	78	1	1	0	1	0	0	0	1
7	65	0	1	0	1	0	0	0	0
7	65	1	4	1	1	0	0	0	0
7	63	0	3	0	0	0	0	0	0
7	65	0	2	0	1	0	0	0	0
7	64	0	1	1	0	0	0	0	0
7	87	1	1	1	1	0	0	0	0
7	71	1	1	1	0	0	0	0	0
7	59	1	4	1	1	0	0	0	0
7	46	1	1	0	1	0	0	0	0
7	72	0	1	1	1	0	0	0	0
7	45	0	5	0	1	0	0	0	0
7	55	0	5	1	0	0	0	0	0
7	64	0	1	1	0	0	0	0	0
7	63	0	2	1	1	0	0	0	0
7	70	1	3	0	1	0	0	0	1
7	53	1	3	0	0	0	0	0	0
7	67	1	4	0	1	1	0	0	0
7	65	1	4	0	1	0	0	0	0
7	64	1	5	0	1	0	0	0	0
7	75	0	5	1	1	0	0	0	0
7	63	0	4	0	0	0	0	0	0
7	83	1	1	0	1	0	0	0	0
7	61	1	1	0	1	0	0	0	0
7	80	0	2	0	1	1	0	0	1
7	65	0	3	1	1	0	0	0	0
7	61	0	2	0	0	0	0	0	1
7	62	1	5	0	1	0	0	0	0
7	59	1	1	0	1	0	0	0	0
7	72	1	4	1	1	0	0	0	0
7	59	1	2	0	1	0	0	0	1
7	59	0	1	0	1	0	0	0	0
7	67	0	3	0	1	0	0	0	0
7	71	0	5	0	1	0	0	0	1
7	67	0	3	1	1	0	0	0	0
7	94	1	1	0	1	0	0	0	0
7	57	1	2	0	1	0	0	0	1
7	64	0	1	0	1	0	0	0	0
7	66	0	2	0	0	0	0	0	0
7	78	0	3	1	1	0	0	0	0
7	65	0	1	0	0	0	0	0	0
7	64	1	2	0	1	0	0	0	0
7	65	1	3	0	1	0	0	0	0
7	76	1	3	0	1	0	0	0	0
7	68	1	4	1	1	0	0	0	0
7	50	0	1	0	0	0	0	0	0
7	52	0	3	1	0	0	0	0	0
7	73	0	3	0	1	1	0	0	0
7	61	0	4	0	1	0	0	0	0
7	65	0	1	0	0	1	0	0	0
7	87	1	5	1	1	0	0	0	0
7	64	1	5	1	1	0	0	0	0
7	47	0	5	0	1	0	0	0	0
7	57	0	5	0	1	0	0	0	0
7	75	1	4	0	1	0	0	0	0
7	65	0	3	1	1	0	0	0	0
7	77	0	1	1	0	0	0	0	1
7	62	0	3	0	1	0	0	0	0
7	64	1	2	0	1	0	0	0	0
7	52	0	3	0	1	0	0	0	0
7	65	1	1	1	1	0	0	0	0
7	64	0	1	1	1	0	0	0	0
7	65	0	2	1	1	0	0	0	0
7	64	1	3	1	1	0	0	0	0
7	65	1	4	0	1	0	0	0	0
7	64	0	5	0	1	0	0	0	0
7	65	0	5	1	1	0	0	0	0
7	88	0	3	1	0	0	0	0	0
7	64	1	4	1	1	0	0	0	0
7	79	1	5	0	1	0	0	0	0
7	78	0	5	0	1	0	0	0	0
7	69	1	4	1	1	0	0	0	0
7	52	0	1	1	1	0	0	0	0
7	84	1	1	1	1	0	0	0	0
7	70	1	4	0	1	0	0	0	1
7	86	1	4	0	1	0	0	0	0
7	61	0	1	0	1	1	0	0	1
7	27	1	1	0	1	0	0	0	1
7	79	0	3	1	1	1	0	0	0
7	65	0	1	0	0	0	0	0	0
7	65	0	2	0	1	0	0	0	0
7	55	1	1	0	1	0	0	0	0
7	64	0	1	0	1	0	0	0	0
7	35	1	3	1	1	0	0	0	0
7	77	0	4	0	1	0	0	0	0
7	77	0	1	1	1	1	0	0	0
7	61	0	2	0	0	0	0	0	0
7	81	0	4	1	1	0	0	0	0
7	78	0	3	0	0	0	0	0	0
7	48	1	4	0	1	0	0	0	0
7	57	1	1	0	1	0	0	0	0
7	76	0	5	0	1	0	0	0	0
7	65	0	5	0	1	0	0	0	0
7	56	0	3	0	1	0	0	0	0
7	65	1	4	1	1	0	0	0	0
7	64	0	5	1	1	0	0	0	0
7	67	0	3	1	1	0	0	0	1
7	91	1	1	0	1	0	0	0	0
7	79	0	2	0	1	0	0	0	0
7	92	1	3	0	1	0	0	0	1
7	86	1	5	0	1	0	0	0	0
7	59	0	2	0	0	0	0	0	1
7	65	0	5	1	1	0	0	0	0
7	62	1	4	0	0	0	0	0	0
7	45	0	5	0	1	0	1	0	0
7	56	0	1	1	1	0	0	0	0
7	60	0	3	0	1	0	0	0	0
7	64	0	3	1	1	0	0	0	0
7	59	0	3	0	1	0	0	0	0
7	63	1	5	0	1	1	0	0	1
7	73	0	1	1	1	0	0	0	0
7	82	0	2	0	1	1	0	0	0
7	63	1	3	0	1	0	0	0	0
7	60	1	2	0	1	0	0	0	0
7	78	0	4	1	1	0	0	0	0
7	65	0	2	0	1	0	0	0	0
7	82	1	4	1	1	0	0	0	0
7	78	0	4	1	1	0	0	0	0
7	70	0	3	0	1	0	0	0	0
7	74	1	1	0	0	0	0	0	0
7	53	1	1	0	1	0	0	0	0
7	76	0	1	0	1	0	0	0	0
7	55	1	4	0	1	0	0	0	0
7	71	1	5	0	1	0	0	0	0
7	94	0	5	0	1	0	0	0	0
7	72	1	3	1	1	0	1	0	0
7	85	1	5	0	0	0	0	0	1
7	60	1	1	1	1	1	0	0	0
7	65	0	2	0	1	0	0	0	0
7	52	0	4	1	0	0	0	0	0
7	67	1	4	1	1	0	0	0	0
7	46	0	3	0	1	0	0	0	0
7	64	1	4	1	1	0	0	0	0
7	65	1	5	1	1	0	0	0	0
7	69	0	3	1	1	0	0	0	0
7	64	0	5	1	1	0	0	0	1
7	74	1	1	0	1	0	0	0	0
7	80	1	3	1	1	0	0	0	0
7	87	0	4	1	1	0	0	0	0
7	49	1	3	1	1	0	0	0	0
7	78	0	4	0	1	0	0	0	0
7	87	1	1	0	1	0	0	0	0
7	75	1	2	0	1	1	0	0	0
7	63	0	1	0	1	0	0	0	0
7	76	1	1	0	1	0	0	0	0
7	65	0	4	0	1	0	0	0	1
7	79	1	4	0	0	1	0	0	0
7	45	1	2	0	1	0	0	0	0
7	70	0	2	0	1	0	0	0	1
7	70	1	1	0	1	0	0	0	0
7	64	1	3	0	1	0	0	0	0
7	46	0	1	0	1	0	0	0	1
7	65	1	2	1	1	0	0	0	0
7	74	1	1	0	1	0	0	0	0
7	74	1	3	1	1	0	0	0	0
7	75	0	5	0	1	0	0	0	0
7	47	0	2	0	0	0	0	0	0
7	80	1	1	0	1	0	0	0	1
7	71	1	1	0	1	0	0	0	0
7	72	1	2	0	1	0	0	0	0
7	74	1	1	0	1	0	0	0	0
7	60	0	3	0	1	1	0	0	0
7	58	0	2	0	1	0	0	0	0
7	64	0	1	1	1	0	0	0	0
7	77	0	2	0	1	0	0	0	0
7	65	0	1	0	1	0	0	0	0
7	65	0	5	1	1	0	0	0	0
7	65	1	2	0	1	0	0	0	0
7	64	1	3	1	1	0	0	0	0
7	69	0	1	1	1	1	0	0	0
7	70	1	4	0	1	0	0	0	0
7	58	0	3	1	1	0	0	0	0
7	72	0	5	0	1	0	0	0	0
7	54	0	1	0	1	0	0	0	0
7	78	1	1	0	1	0	0	0	0
7	67	0	5	1	1	0	0	0	0
7	27	1	2	1	1	0	0	0	0
7	42	1	4	0	1	0	0	0	0
7	61	1	5	0	1	0	0	0	0
7	60	1	4	0	1	0	0	0	0
7	51	1	4	0	1	0	0	0	0
7	77	0	5	0	1	0	0	0	1
7	65	1	1	0	0	0	0	0	0
7	68	1	4	0	1	0	0	0	1
7	76	1	5	0	1	0	0	0	0
7	60	1	3	1	0	0	0	0	0
7	47	0	2	0	1	0	0	0	0
7	63	1	5	0	1	0	0	0	1
7	73	0	2	0	1	0	0	0	0
7	91	0	4	0	1	0	0	0	0
7	77	0	2	1	1	0	0	0	0
7	67	0	5	0	1	0	0	0	0
7	74	0	1	0	1	0	0	0	1
7	66	1	1	1	1	0	0	0	0
7	58	1	5	1	1	0	0	0	0
7	78	0	5	0	1	0	0	0	0
7	65	1	3	1	1	0	0	0	0
7	58	0	4	0	1	0	0	0	0
7	73	1	2	0	1	0	0	0	0
7	81	1	1	0	1	0	0	0	0
7	80	1	2	1	1	0	0	0	1
7	77	0	1	1	1	0	0	0	1
7	63	1	4	0	1	0	0	0	1
7	75	0	3	1	1	1	0	0	1
7	53	1	4	0	1	1	0	0	1
7	60	1	5	1	0	0	0	0	0
7	82	0	1	0	1	0	0	0	0
7	74	1	4	0	0	0	0	0	0
7	73	1	3	0	1	0	0	0	1
7	85	0	5	0	1	0	0	0	0
7	70	0	5	0	0	0	0	0	1
7	46	1	5	0	1	1	0	0	1
7	53	1	3	0	1	1	0	0	1
7	77	0	2	0	1	0	0	0	1
7	45	0	4	1	1	0	0	0	0
7	62	0	1	0	1	0	0	0	1
7	65	1	1	0	1	0	0	0	0
7	64	1	1	0	1	0	0	0	0
7	64	1	4	0	1	0	0	0	0
7	51	1	5	0	1	0	0	0	0
7	58	0	5	0	1	0	0	0	1
7	48	1	4	1	1	0	0	0	0
7	51	0	2	0	1	0	0	0	0
7	76	0	1	0	0	0	0	0	0
7	55	0	5	1	0	0	0	0	0
7	60	1	3	0	1	0	0	0	1
7	71	0	1	0	1	1	0	0	0
7	78	1	4	0	0	0	0	0	1
7	52	1	4	0	1	0	0	0	1
7	68	0	2	0	1	0	0	0	0
7	54	1	5	0	1	1	0	0	0
7	61	1	3	0	0	1	0	0	0
7	40	1	2	0	1	0	0	0	0
7	69	0	1	0	1	1	0	0	0
7	79	1	3	1	1	0	0	0	1
7	74	1	4	0	0	0	0	0	0
7	77	1	4	0	1	0	0	0	0
7	68	0	1	1	1	1	0	0	0
7	60	0	5	0	1	0	0	0	0
7	74	0	2	0	0	0	0	0	0
7	65	1	4	0	1	0	0	1	1
7	71	1	3	0	1	0	0	0	1
7	57	0	4	0	1	0	0	0	0
7	56	0	1	0	1	0	0	0	0
7	85	1	5	0	0	0	0	0	0
7	76	1	5	0	1	0	0	0	0
7	72	0	5	0	1	1	0	0	0
7	87	0	4	1	1	0	0	0	0
7	48	0	2	0	1	0	0	0	0
7	74	0	2	0	1	1	0	0	0
7	65	1	3	0	1	0	0	0	0
7	59	0	5	0	1	1	0	0	0
7	64	0	5	0	1	0	0	0	0
7	76	0	4	0	1	0	0	0	0
7	65	1	4	0	1	0	0	0	0
7	78	1	3	0	1	0	0	0	0
7	71	1	3	0	0	0	0	0	1
7	83	1	4	0	1	0	0	0	0
7	85	1	2	0	1	1	0	0	1
7	64	1	1	0	1	0	0	0	0
7	57	1	2	0	1	0	0	0	0
7	49	0	5	0	1	0	1	0	1
7	83	1	4	0	1	0	0	0	1
7	53	1	5	0	1	0	0	0	0
7	60	1	3	0	1	0	0	0	0
7	60	1	1	0	1	0	0	0	0
7	53	1	2	1	1	0	0	0	0
7	39	0	3	0	1	0	0	0	0
7	65	1	3	0	1	0	0	0	0
7	83	1	3	0	1	0	0	0	0
7	64	0	4	0	0	0	0	0	0
7	49	1	1	1	1	0	0	0	0
7	52	1	5	0	0	0	0	0	1
7	71	1	1	1	1	0	0	0	0
7	64	1	5	1	1	0	0	0	0
7	63	0	5	0	0	0	0	0	0
7	58	1	4	0	1	0	0	0	0
7	91	1	3	0	1	0	0	0	1
7	65	0	4	1	0	0	0	0	0
7	63	0	3	0	1	0	0	0	0
7	76	1	4	0	1	1	0	0	0
7	77	1	3	0	1	0	0	0	0
7	46	0	5	0	1	0	0	0	0
7	67	0	2	0	1	0	0	0	0
7	54	0	1	0	0	0	1	0	0
7	58	0	2	0	1	1	0	0	0
7	66	1	1	0	1	1	0	0	1
7	57	0	4	0	1	0	0	0	0
7	65	0	4	0	1	0	0	0	0
7	64	0	3	0	1	0	0	0	1
7	21	1	4	0	1	0	0	0	0
7	68	0	5	0	1	0	0	0	1
7	76	0	2	0	1	0	0	0	0
7	61	1	5	0	0	1	1	0	0
7	39	0	1	0	1	0	0	0	0
7	60	0	1	0	1	0	0	0	0
7	74	1	1	1	0	0	0	0	0
7	65	0	1	0	0	0	0	0	1
7	64	1	5	1	1	0	0	0	0
7	80	1	2	0	1	0	0	0	0
7	85	1	3	0	1	0	0	0	0
7	64	0	2	0	1	0	0	0	0
7	53	1	2	0	0	0	0	0	1
7	46	0	4	1	1	0	0	0	0
7	41	1	3	1	1	0	0	0	0
7	43	0	2	1	0	1	0	0	0
7	72	1	1	1	1	1	0	0	1
7	64	0	3	0	1	0	0	0	0
7	63	1	1	1	1	1	0	0	0
7	64	1	4	1	1	1	0	0	1
7	78	1	5	0	1	0	0	0	1
7	55	1	1	0	1	1	0	0	0
7	75	0	1	1	1	0	0	0	0
7	67	0	5	0	1	0	0	0	0
7	74	0	5	0	1	1	0	0	0
7	58	1	5	0	1	0	0	0	0
7	65	1	4	0	1	0	0	0	0
7	61	1	1	0	1	0	0	0	0
7	64	0	5	1	1	0	0	0	0
7	57	1	3	0	0	1	0	0	1
7	60	1	4	1	1	0	0	0	0
7	50	1	4	0	1	0	0	0	0
7	85	0	4	0	0	0	0	0	0
7	69	0	3	0	1	0	0	0	0
7	65	1	4	0	1	0	0	0	1
7	73	0	4	0	1	0	0	0	0
7	81	0	1	0	1	0	0	0	0
7	67	0	1	0	1	0	0	0	0
7	81	0	1	1	1	0	0	0	0
7	66	0	4	0	0	0	0	0	0
7	77	1	4	1	1	0	0	0	0
7	39	0	5	1	1	0	0	0	1
7	63	1	1	1	1	0	0	0	0
7	62	1	1	1	1	0	0	0	0
7	47	1	4	1	1	0	0	0	0
7	65	1	5	1	1	0	0	0	0
7	72	1	1	0	1	0	0	0	0
7	73	0	1	1	1	0	0	0	1
7	68	0	1	1	1	0	0	0	1
7	51	0	1	1	1	0	0	0	1
7	50	0	1	1	1	0	0	0	1
7	37	0	1	1	1	0	0	0	1
7	75	0	1	1	1	0	0	0	1
7	65	0	1	1	1	0	0	0	1
7	56	0	1	1	1	0	0	0	1
7	71	0	2	1	1	0	0	0	1
7	72	0	2	1	0	0	0	0	1
7	72	0	2	1	0	0	0	0	1
7	83	0	2	1	0	0	0	0	1
7	64	0	3	1	0	0	0	0	1
7	64	1	3	1	0	0	0	0	0
7	84	1	3	1	0	0	0	0	0
7	78	1	3	1	0	0	0	0	0
7	65	1	3	1	0	0	0	0	0
7	65	1	4	1	0	0	0	0	0
7	63	1	4	1	0	0	0	0	0
7	70	1	4	1	0	0	0	0	0
7	60	1	4	1	0	0	0	0	0
7	48	1	4	1	0	0	0	0	0
7	87	1	4	1	0	0	0	0	0
7	64	1	4	1	0	0	0	0	0
7	68	1	5	1	0	0	0	0	0
7	75	1	5	1	0	1	0	0	0
7	34	1	5	1	0	1	0	0	0
7	71	1	5	1	0	1	0	0	0
7	55	1	5	1	0	1	0	0	0
8	66	1	2	1	0	1	0	0	0
8	72	1	4	0	1	0	0	0	0
8	74	1	5	1	0	0	0	0	0
8	80	0	5	0	0	0	0	0	0
8	73	0	5	1	1	1	0	0	0
8	87	1	2	0	1	0	0	0	0
8	59	1	5	0	1	0	0	0	0
8	66	0	4	0	1	0	0	0	0
8	76	1	4	0	1	1	0	0	1
8	89	1	2	0	1	0	0	0	0
8	55	1	2	0	0	0	0	0	1
8	82	0	4	1	0	0	0	0	0
8	79	0	3	0	1	0	0	0	0
8	71	0	5	0	1	0	0	0	0
8	73	0	4	0	1	0	0	0	1
8	80	1	3	0	1	1	0	0	0
8	71	1	1	0	1	0	0	0	0
8	75	1	1	0	1	0	0	0	0
8	64	0	2	0	0	1	0	0	0
8	44	1	1	0	1	0	0	0	1
8	84	1	5	1	1	0	0	0	0
8	66	1	3	0	1	0	0	0	0
8	75	1	1	1	1	1	0	0	1
8	78	0	5	0	1	0	0	0	0
8	86	0	5	0	1	0	0	0	0
8	69	1	1	0	1	0	0	0	1
8	56	0	1	0	1	0	0	0	0
8	48	1	3	0	1	0	0	0	0
8	77	1	2	0	1	1	0	0	0
8	60	0	3	1	0	0	0	0	0
8	53	1	1	0	1	0	0	0	0
8	64	0	4	0	0	0	0	0	0
8	59	1	1	0	1	0	0	0	0
8	72	0	5	0	1	0	0	0	0
8	76	0	1	0	1	0	0	0	0
8	64	1	1	0	1	0	0	0	0
8	68	0	1	0	1	0	0	0	0
8	45	1	4	0	1	0	0	0	1
8	52	0	1	0	1	0	0	0	0
8	60	0	1	1	1	0	0	0	1
8	64	0	5	0	1	0	0	0	0
8	68	1	5	1	1	0	0	0	0
8	57	1	2	0	0	1	0	0	0
8	66	1	5	0	1	0	0	0	0
8	68	1	4	1	1	0	0	0	0
8	80	1	1	0	1	0	0	0	0
8	76	0	4	0	1	0	0	0	0
8	52	0	4	0	0	0	0	0	0
8	79	1	1	0	0	0	0	0	0
8	71	0	4	1	1	0	0	0	0
8	57	0	3	0	0	0	0	0	1
8	71	0	1	1	1	0	0	0	0
8	61	0	2	1	0	1	0	0	1
8	67	1	5	0	0	0	0	0	1
8	55	0	3	1	1	0	0	0	0
8	75	1	5	0	1	0	0	0	0
8	86	1	1	0	0	0	0	0	0
8	74	1	1	1	1	0	0	0	0
8	65	1	1	1	0	0	0	0	0
8	72	0	3	0	1	0	0	0	0
8	56	0	2	0	0	1	0	0	1
8	52	1	1	1	1	0	0	0	0
8	73	1	1	1	1	0	0	0	0
8	47	1	1	1	1	1	0	0	0
8	20	1	1	0	0	0	0	0	0
8	64	0	4	1	1	0	0	0	0
8	76	1	3	1	1	0	0	0	1
8	86	1	1	0	0	0	0	0	0
8	68	1	1	1	1	0	0	0	0
8	67	1	2	1	1	0	0	0	0
8	75	0	3	0	1	0	0	0	0
8	57	1	1	1	1	0	0	0	0
8	77	0	4	0	1	0	0	0	0
8	75	0	5	0	1	0	0	0	0
8	77	1	3	1	0	0	0	0	0
8	71	0	4	1	1	0	0	0	1
8	60	0	1	1	1	1	0	0	1
8	73	0	5	0	1	1	0	0	0
8	47	0	4	1	1	0	0	0	0
8	54	1	5	0	1	0	0	0	1
8	72	1	4	0	0	0	0	0	0
8	74	1	4	0	1	0	0	0	1
8	71	1	1	0	1	0	0	0	1
8	66	1	4	1	1	0	0	0	0
8	88	0	4	0	1	0	0	0	0
8	60	1	5	0	1	0	0	0	0
8	66	1	3	1	1	0	0	0	0
8	55	1	1	0	1	0	0	0	0
8	61	0	1	0	1	0	0	0	0
8	80	1	4	1	0	0	0	0	0
8	47	0	1	0	1	0	0	0	0
8	72	1	4	0	1	0	0	0	0
8	83	1	2	1	1	1	0	0	1
8	58	1	1	0	1	0	0	0	0
8	71	0	2	0	1	0	0	0	0
8	43	1	1	1	1	0	0	0	0
8	34	0	3	0	0	0	0	0	0
8	72	1	1	0	0	0	0	0	0
8	64	1	2	1	1	0	0	0	0
8	75	1	4	0	1	0	0	0	0
8	64	0	2	0	1	0	0	0	0
8	39	1	5	1	1	0	0	0	0
8	58	0	3	0	1	0	0	0	0
8	58	1	4	1	0	0	0	0	0
8	46	0	4	0	1	0	0	0	0
8	68	0	2	0	1	0	0	0	0
8	62	0	2	0	1	0	0	0	1
8	66	0	1	0	1	0	0	0	0
8	25	0	3	0	0	0	0	0	1
8	72	0	3	1	1	0	0	1	0
8	69	0	1	0	1	0	0	0	1
8	76	1	2	0	0	1	0	0	0
8	54	1	2	0	1	1	0	0	1
8	67	1	1	0	1	0	0	0	0
8	62	1	4	0	1	0	0	0	0
8	39	0	1	0	1	0	0	0	1
8	58	0	1	1	0	1	0	0	0
8	59	0	1	1	1	0	0	0	0
8	70	1	3	0	1	1	0	0	0
8	77	1	1	1	1	0	0	0	0
8	39	0	2	1	1	0	0	0	1
8	58	0	1	1	1	0	0	0	0
8	59	0	1	1	1	0	0	0	0
8	66	0	2	0	1	0	0	0	0
8	62	0	3	0	1	0	0	0	0
8	71	1	4	1	1	0	0	0	0
8	50	0	4	0	1	0	0	0	0
8	43	1	3	0	0	0	0	0	0
8	70	0	2	1	1	0	0	0	0
8	83	1	4	0	1	0	0	0	0
8	80	0	1	1	1	0	0	0	0
8	71	1	5	0	1	0	0	0	0
8	81	1	5	0	0	1	0	0	0
8	82	1	3	1	1	1	0	0	1
8	66	0	2	0	0	0	0	0	0
8	65	1	2	0	0	1	0	0	0
8	68	0	1	0	1	0	0	0	0
8	72	1	3	0	1	0	0	0	0
8	73	0	5	0	1	1	0	0	0
8	83	1	4	1	0	1	0	0	0
8	59	0	3	0	0	0	0	0	1
8	57	0	4	0	0	0	0	0	0
8	67	0	3	0	1	0	0	0	0
8	90	0	4	0	1	0	0	0	0
8	77	0	1	0	1	0	0	0	0
8	71	1	1	0	1	0	0	0	0
8	69	1	3	0	1	1	0	0	0
8	73	0	2	0	1	0	0	0	1
8	55	0	1	0	0	1	0	0	1
8	54	1	2	1	0	0	0	0	1
8	75	0	1	0	0	1	0	0	0
8	55	1	1	1	1	0	0	0	0
8	80	0	2	0	0	0	0	0	0
8	65	0	4	0	1	0	0	0	0
8	81	0	1	0	1	0	0	0	0
8	60	1	2	0	0	0	0	0	0
8	71	1	3	0	1	0	0	0	1
8	75	1	1	0	1	0	0	0	1
8	60	1	2	1	0	0	0	0	0
8	68	1	2	0	1	0	0	0	0
8	41	1	3	0	0	0	0	0	0
8	36	1	3	0	1	0	0	0	0
8	54	0	1	0	1	0	0	0	0
8	60	0	5	0	1	0	0	0	0
8	67	1	4	0	0	0	0	0	0
8	81	0	2	1	1	0	0	0	0
8	74	0	3	1	1	1	0	0	0
8	54	0	4	0	1	0	0	0	0
8	55	1	4	0	1	0	0	0	0
8	54	0	3	0	1	0	0	0	0
8	69	0	5	0	1	0	0	0	1
8	69	1	5	1	1	0	0	0	0
8	63	1	2	0	1	0	0	0	1
8	44	1	1	0	0	1	0	0	1
8	58	1	2	0	1	0	0	0	0
8	66	0	1	0	1	0	0	0	0
8	92	1	4	1	0	0	0	0	0
8	76	1	4	0	1	0	0	0	0
8	53	1	4	0	1	0	0	0	1
8	58	0	1	0	1	0	0	0	0
8	72	0	4	0	1	0	0	0	0
8	41	1	3	1	1	1	0	0	1
8	42	0	3	1	0	0	0	0	1
8	53	1	2	0	1	0	0	0	0
8	52	1	3	0	1	0	0	0	0
8	37	1	3	1	1	0	0	0	0
8	75	1	1	0	0	0	0	0	0
8	61	0	5	0	1	1	0	0	0
8	52	1	3	0	1	0	1	0	0
8	43	1	1	0	1	0	0	0	0
8	77	1	5	0	1	1	0	0	0
8	37	1	5	0	1	0	0	0	0
8	85	1	4	0	1	0	0	0	0
8	68	1	1	1	1	0	0	0	0
8	45	0	5	0	1	0	0	0	0
8	78	1	5	0	1	0	0	0	0
8	70	1	3	0	1	0	0	0	0
8	63	1	2	1	0	0	0	0	0
8	71	1	3	1	1	0	0	0	0
8	49	0	2	0	1	0	0	0	0
8	50	1	2	0	0	0	0	0	0
8	51	0	4	1	0	0	0	0	0
8	63	1	5	0	1	0	0	0	0
8	67	1	4	0	1	0	0	0	0
8	56	1	1	0	1	1	0	0	1
8	61	0	5	0	1	0	0	0	0
8	52	1	1	0	1	0	0	0	1
8	75	0	5	0	1	0	0	0	0
8	75	1	4	0	1	0	0	0	0
8	55	0	5	0	1	0	0	0	1
8	56	1	4	1	0	0	0	0	0
8	77	1	4	0	0	0	0	0	1
8	73	1	5	0	1	0	0	0	0
8	76	0	3	1	1	0	0	0	0
8	78	0	1	1	0	1	0	0	0
8	63	1	2	0	0	0	0	0	0
8	53	1	1	0	0	0	0	0	0
8	51	1	1	0	0	0	0	0	1
8	60	0	2	1	1	0	0	0	0
8	82	1	1	0	1	0	0	0	0
8	69	0	2	0	0	0	0	0	0
8	76	1	3	0	1	0	0	0	1
8	77	0	3	0	1	0	1	0	0
8	57	1	4	1	1	0	0	0	1
8	60	0	1	1	1	0	0	0	0
8	65	0	1	1	1	0	0	0	0
8	50	1	5	0	0	0	0	0	0
8	71	0	3	0	1	0	0	0	0
8	68	0	4	1	0	1	0	0	0
8	68	1	1	1	0	0	0	0	0
8	70	0	1	0	1	0	0	0	0
8	80	0	5	0	1	0	0	0	0
8	77	1	2	0	0	0	0	1	1
8	79	1	2	0	0	0	0	0	0
8	59	1	4	0	1	0	0	0	0
8	41	1	1	0	1	0	0	0	1
8	49	0	3	0	1	0	0	0	0
8	66	0	3	0	1	0	0	0	0
8	68	1	1	1	1	0	0	0	0
8	49	0	2	1	1	0	0	0	0
8	70	0	4	1	1	0	0	0	0
8	69	1	3	0	0	0	0	0	1
8	64	0	5	1	0	0	0	0	0
8	68	0	4	0	1	1	0	1	0
8	68	1	2	1	1	0	0	0	0
8	45	0	3	0	0	0	0	0	1
8	80	0	1	1	1	0	0	0	0
8	71	0	4	0	0	0	0	0	1
8	66	1	1	0	1	0	0	0	0
8	57	1	5	1	0	1	0	0	0
8	73	1	2	0	1	0	0	0	1
8	89	0	2	0	0	0	0	0	0
8	71	0	3	0	1	0	0	0	0
8	72	0	5	0	0	0	0	0	0
8	76	1	4	0	1	0	0	0	0
8	51	0	1	0	1	0	0	0	0
8	72	0	4	1	1	0	0	0	0
8	67	0	4	0	1	0	0	0	0
8	69	1	1	0	0	0	0	0	0
8	57	1	3	1	1	0	0	0	0
8	65	0	4	0	1	0	0	0	1
8	66	1	2	1	1	0	0	0	1
8	73	1	3	0	1	0	0	0	0
8	56	0	1	1	1	0	0	0	1
8	57	1	2	0	1	0	0	0	1
8	76	1	1	0	1	0	0	0	0
8	84	0	4	1	1	0	0	0	0
8	54	0	2	0	1	0	1	0	0
8	65	1	1	0	0	0	0	0	1
8	67	0	3	0	1	0	0	0	1
8	45	1	2	1	0	1	0	0	0
8	66	0	3	0	0	0	0	0	0
8	51	0	1	0	1	0	0	0	0
8	67	0	1	0	1	0	0	0	0
8	71	0	2	1	1	0	0	0	0
8	65	0	1	1	0	0	0	0	0
8	58	0	3	0	1	0	0	0	0
8	83	0	4	0	1	0	0	0	0
8	80	1	1	0	1	0	0	0	1
8	72	1	4	0	1	0	0	0	0
8	88	0	5	0	1	0	0	0	0
8	47	0	2	0	1	0	1	0	1
8	80	1	1	0	1	0	0	0	1
8	36	1	4	0	0	1	0	0	0
8	71	0	1	0	1	0	0	0	0
8	67	0	1	0	1	0	0	0	0
8	72	0	3	0	0	0	0	0	0
8	76	1	5	1	1	0	0	0	0
8	77	1	5	0	0	0	0	0	0
8	81	1	4	1	1	0	0	0	0
8	88	1	5	0	1	0	0	0	0
8	49	1	3	1	1	0	0	0	0
8	59	1	2	0	1	0	0	0	1
8	88	1	5	0	1	0	0	0	0
8	73	1	2	1	1	0	0	0	0
8	34	1	5	0	1	0	0	0	0
8	37	1	5	0	1	0	0	0	1
8	59	1	1	0	1	0	0	0	0
8	51	0	2	0	0	0	0	0	0
8	65	1	3	0	0	0	0	0	0
8	67	0	3	0	1	0	0	0	0
8	60	1	1	1	1	1	0	0	0
8	54	1	1	0	0	0	0	0	0
8	76	1	1	0	1	1	0	0	0
8	73	1	4	0	1	0	0	0	0
8	37	1	4	0	0	1	0	0	1
8	69	0	2	0	1	0	0	0	0
8	78	0	3	0	1	1	0	0	0
8	63	0	2	0	1	0	0	0	0
8	86	0	2	1	1	0	0	0	0
8	48	1	2	0	1	0	0	0	1
8	34	0	3	0	1	1	0	0	1
8	52	1	2	0	1	0	0	0	0
8	91	0	4	0	0	0	0	0	0
8	64	1	1	1	1	0	0	0	0
8	54	0	3	0	1	0	0	0	1
8	84	1	1	0	1	0	0	0	0
8	79	0	2	0	0	0	0	0	0
8	58	0	2	1	0	0	0	0	1
8	74	0	1	0	1	0	0	0	0
8	48	1	2	1	1	0	0	0	1
8	70	0	4	0	0	1	0	0	0
8	47	1	2	1	1	0	1	0	0
8	73	1	1	0	0	0	0	0	0
8	75	1	3	1	0	0	0	0	0
8	62	0	4	0	0	0	0	0	0
8	69	0	5	0	1	0	1	0	0
8	42	0	3	0	0	0	0	0	0
8	55	1	3	0	1	0	0	0	0
8	83	1	4	0	1	1	0	0	1
8	64	0	4	0	1	0	0	0	0
8	78	0	5	1	1	0	0	0	0
8	62	1	4	1	1	0	0	0	0
8	36	0	5	1	0	0	0	0	1
8	34	1	5	0	1	0	0	0	0
8	45	1	4	0	1	0	0	0	0
8	55	0	4	1	1	0	0	0	1
8	63	0	2	0	0	1	0	0	1
8	89	1	5	0	1	0	0	0	1
8	73	0	2	0	1	1	0	0	0
8	72	1	3	1	0	0	0	0	0
8	74	1	3	1	1	0	0	0	0
8	70	0	1	0	1	1	0	0	0
8	59	1	3	0	1	1	1	0	0
8	67	1	4	1	1	1	0	0	0
8	76	1	3	0	1	0	0	0	0
8	80	1	1	0	1	0	0	0	0
8	40	0	2	0	1	0	0	0	0
8	64	0	4	0	1	0	0	0	0
8	73	0	1	0	1	0	0	0	0
8	63	0	1	0	1	0	0	0	1
8	68	0	1	1	1	0	0	0	0
8	47	1	4	1	1	0	0	0	0
8	74	1	1	0	1	0	0	0	1
8	77	0	5	0	1	0	0	0	0
8	65	0	3	1	1	0	0	0	0
8	70	1	5	0	1	0	0	0	1
8	61	1	4	0	0	0	0	0	0
8	94	1	2	1	1	0	0	0	0
8	85	1	4	0	1	0	0	0	0
8	69	0	3	1	1	0	0	0	1
8	67	0	2	0	1	0	0	0	0
8	61	0	1	0	0	0	0	0	0
8	40	1	3	0	1	0	0	0	0
8	66	0	2	0	1	0	0	0	0
8	89	0	2	0	1	0	0	0	0
8	62	1	3	1	1	0	0	0	0
8	60	0	2	1	1	0	0	0	0
8	71	1	4	0	1	0	0	0	0
8	29	0	1	1	0	0	0	0	1
8	54	1	1	0	0	1	0	0	0
8	73	0	4	1	0	1	0	0	0
8	68	1	4	0	0	0	0	0	0
8	64	1	5	0	1	0	0	0	0
8	38	1	5	1	1	1	0	0	0
8	54	1	4	1	1	0	0	0	1
8	47	1	5	1	1	0	0	0	0
8	67	0	2	0	0	0	0	0	0
8	90	1	1	0	1	1	0	0	0
8	87	1	4	0	1	0	0	0	0
8	88	1	1	0	1	0	0	0	0
8	66	1	1	1	0	1	0	0	0
8	68	1	1	1	1	0	0	0	0
8	80	1	2	0	1	0	0	0	0
8	77	1	4	1	1	0	0	0	0
8	68	0	1	0	1	0	0	0	0
8	62	1	1	1	1	0	0	0	0
8	78	1	3	0	1	0	0	0	0
8	38	1	5	1	0	1	0	0	0
8	63	1	5	1	0	1	0	0	0
8	67	1	4	1	0	1	0	0	0
8	64	1	4	1	0	1	0	0	0
8	59	1	4	1	0	0	0	0	0
8	73	1	4	1	0	0	0	0	0
8	70	1	4	1	0	0	0	0	0
8	48	1	4	1	0	0	0	0	0
8	72	1	4	1	0	0	0	0	0
8	61	1	4	1	0	0	0	0	0
8	77	1	4	1	0	0	0	0	0
8	78	1	4	1	0	0	0	0	0
8	78	1	3	1	0	0	0	0	0
8	81	1	3	1	0	0	0	0	0
8	56	1	3	1	0	0	0	0	0
8	64	0	3	1	0	0	0	0	0
8	68	0	2	1	0	0	0	0	1
8	80	0	2	1	0	0	0	0	1
8	61	0	2	1	0	0	0	0	1
8	50	0	2	1	0	0	0	0	1
8	82	0	2	1	1	0	0	0	1
8	78	0	1	1	1	0	0	0	1
8	65	0	1	1	1	0	0	0	1
8	64	0	1	1	1	0	0	0	1
8	65	0	1	1	1	0	0	0	1
8	76	0	1	1	1	0	0	0	1
8	68	0	1	1	1	0	0	0	1
8	50	0	1	1	1	0	0	0	1
9	60	0	5	0	1	0	0	0	0
9	74	1	4	0	0	0	0	0	0
9	78	1	4	0	0	0	0	0	0
9	55	1	5	0	1	0	0	0	0
9	32	0	4	0	1	0	0	0	0
9	81	1	2	0	1	0	0	0	0
9	72	1	4	1	0	0	0	0	0
9	64	1	3	0	1	0	0	0	0
9	62	1	4	0	1	1	0	0	1
9	76	1	1	0	1	0	0	0	0
9	60	0	4	0	1	0	0	0	0
9	85	0	3	1	1	0	0	0	0
9	81	1	2	0	0	0	0	0	0
9	63	1	3	0	1	0	0	0	0
9	78	1	4	0	1	0	0	0	0
9	70	1	2	0	1	1	0	0	1
9	35	0	3	1	1	0	0	0	0
9	46	0	3	0	1	0	0	0	1
9	81	1	3	0	1	0	0	0	0
9	24	0	1	0	0	0	0	0	1
9	54	1	5	1	1	0	0	0	0
9	79	0	5	0	1	1	0	0	0
9	78	1	1	0	1	0	0	0	0
9	67	1	2	0	1	0	0	0	0
9	61	1	4	0	1	1	0	0	0
9	62	1	3	1	0	0	0	0	1
9	59	0	4	1	0	0	0	0	0
9	60	0	1	0	1	0	0	0	0
9	74	1	3	1	1	1	0	0	0
9	35	0	5	0	1	0	0	0	0
9	39	1	2	0	1	1	0	0	1
9	59	1	2	0	0	0	0	0	1
9	50	1	3	0	1	0	0	0	0
9	62	0	4	0	1	0	0	0	0
9	54	0	5	0	1	0	0	0	0
9	66	1	5	1	1	0	0	0	0
9	80	1	1	0	1	0	0	0	0
9	65	0	4	0	1	0	0	0	0
9	34	1	1	0	1	0	0	0	0
9	30	1	4	1	0	1	0	0	0
9	72	1	2	0	0	0	0	0	1
9	80	0	4	0	1	0	0	0	0
9	61	1	3	1	1	1	0	0	0
9	66	1	4	1	1	0	0	0	0
9	83	1	5	0	1	0	0	0	1
9	65	0	3	1	1	0	0	0	0
9	56	0	5	0	1	0	0	0	0
9	86	1	4	0	1	0	0	0	0
9	67	1	2	0	1	1	0	0	0
9	82	1	5	0	1	0	0	0	0
9	91	1	1	0	1	1	0	0	0
9	69	0	2	0	0	0	0	0	0
9	30	0	1	0	0	0	0	0	0
9	54	0	1	0	0	0	0	0	0
9	55	0	3	1	1	0	0	0	0
9	59	1	2	1	1	0	0	0	1
9	50	1	4	0	1	1	0	0	1
9	67	1	4	0	1	0	0	0	0
9	77	0	3	1	1	0	0	0	1
9	74	1	1	1	1	0	0	0	1
9	47	1	3	0	0	0	0	0	0
9	68	0	2	0	0	0	0	0	0
9	75	1	4	0	1	0	0	0	0
9	70	1	4	0	0	0	0	0	0
9	61	1	1	1	1	0	0	0	0
9	57	1	1	1	1	1	0	0	1
9	74	1	5	0	1	0	0	0	1
9	78	0	3	0	1	0	0	0	0
9	77	0	5	0	1	0	0	0	0
9	70	0	5	0	0	1	0	0	1
9	79	1	5	0	1	0	0	0	1
9	72	1	1	1	0	0	0	0	0
9	64	0	4	1	1	0	0	0	0
9	55	1	2	1	1	0	0	0	0
9	60	0	5	1	1	0	0	0	0
9	72	1	4	0	1	0	0	0	0
9	67	0	4	1	0	1	0	0	0
9	57	1	4	0	0	0	0	0	1
9	64	1	3	0	0	0	0	0	1
9	48	0	4	0	1	0	0	0	0
9	62	0	4	0	1	0	0	0	0
9	76	0	4	0	0	1	0	0	1
9	71	1	5	0	0	1	0	0	0
9	81	0	2	0	1	0	0	0	0
9	70	1	2	1	1	0	0	1	1
9	60	1	3	1	0	0	0	0	0
9	48	0	5	0	1	0	0	0	1
9	79	1	4	0	1	1	0	0	1
9	61	1	5	0	1	0	0	0	0
9	46	1	1	0	1	1	0	0	0
9	78	1	1	0	1	0	0	0	0
9	83	1	4	0	1	0	0	0	0
9	71	1	4	0	1	0	0	0	0
9	74	1	4	1	1	0	0	0	0
9	51	1	4	0	1	0	0	0	0
9	69	1	1	0	0	0	0	0	0
9	71	0	1	0	0	1	0	0	1
9	71	0	2	0	1	0	0	0	0
9	71	1	4	1	1	0	0	0	0
9	81	1	4	0	1	0	0	0	0
9	77	1	4	1	1	0	0	0	1
9	71	1	3	0	1	0	0	0	0
9	82	1	4	0	1	0	0	0	0
9	58	0	1	0	1	1	0	0	1
9	58	0	1	0	0	0	0	0	1
9	62	0	1	1	0	1	0	0	0
9	74	0	1	1	1	1	0	0	1
9	65	0	4	0	0	0	0	0	0
9	68	1	4	0	0	0	0	0	0
9	79	1	1	0	0	0	0	0	0
9	80	0	2	0	1	0	0	0	0
9	56	1	3	0	1	0	0	0	1
9	49	0	2	0	0	1	0	0	0
9	36	0	2	1	1	0	0	0	0
9	37	1	4	0	0	0	0	0	1
9	73	0	3	0	1	0	0	0	0
9	40	1	4	0	1	0	0	0	0
9	59	1	3	1	0	0	0	0	0
9	55	0	1	0	1	0	0	0	0
9	67	0	4	0	1	0	0	0	1
9	54	1	2	0	1	0	0	0	0
9	59	0	3	1	1	0	0	0	1
9	46	1	4	0	0	0	0	0	0
9	77	0	1	1	1	0	0	0	0
9	69	0	3	0	1	1	0	0	1
9	71	1	4	0	0	0	0	0	0
9	74	1	3	0	1	0	0	0	0
9	87	1	1	0	1	0	0	0	0
9	66	1	5	1	1	1	0	0	0
9	47	0	4	0	1	0	0	0	0
9	66	1	1	1	1	0	0	0	1
9	44	0	3	1	1	0	0	0	1
9	70	1	5	1	1	0	0	0	0
9	70	1	4	1	1	0	0	0	0
9	80	1	3	1	0	0	0	0	1
9	57	1	2	0	1	0	0	0	1
9	71	1	4	0	1	0	0	0	0
9	73	1	3	0	1	0	0	0	0
9	63	1	3	0	1	0	1	0	0
9	69	0	1	0	0	0	0	0	0
9	81	1	1	1	0	0	0	0	0
9	80	0	2	0	1	0	0	0	0
9	61	0	4	0	1	0	0	0	0
9	57	0	4	0	1	0	0	0	0
9	60	1	1	0	1	0	0	0	1
9	86	0	2	0	1	0	0	0	0
9	66	1	4	0	1	0	0	0	0
9	66	1	4	0	0	0	0	0	0
9	69	1	1	0	1	0	0	0	1
9	49	1	3	0	1	1	0	0	0
9	63	0	1	0	1	0	0	0	0
9	44	0	3	0	1	0	0	0	0
9	63	0	5	0	1	0	0	0	0
9	78	0	5	0	1	0	0	0	0
9	62	1	5	0	1	0	0	0	1
9	68	1	2	0	0	1	0	0	1
9	86	0	1	0	1	0	0	0	0
9	35	1	3	0	1	0	0	0	0
9	57	1	1	0	1	0	0	0	0
9	54	0	5	1	1	0	0	0	0
9	67	1	1	0	1	0	0	0	0
9	71	1	4	0	1	0	0	0	0
9	65	1	4	0	1	0	0	0	0
9	52	0	5	1	1	0	0	0	0
9	51	1	4	0	0	0	0	0	1
9	76	1	3	0	1	0	0	0	0
9	72	0	3	1	0	0	0	0	0
9	57	1	3	0	1	0	0	0	0
9	67	0	4	0	0	0	0	0	1
9	68	1	2	0	0	0	0	0	0
9	34	1	5	1	1	0	0	0	0
9	83	0	5	0	0	0	0	0	1
9	68	1	4	0	0	1	0	0	0
9	80	1	5	0	0	0	0	0	0
9	76	0	4	0	1	0	0	0	0
9	65	1	1	0	1	0	0	0	0
9	61	0	5	1	0	0	0	0	0
9	80	0	2	0	1	0	0	0	0
9	21	0	5	1	1	1	0	0	0
9	44	0	3	0	1	1	0	0	0
9	43	0	4	0	0	0	0	0	1
9	43	1	4	0	0	0	0	0	1
9	61	1	3	0	1	1	0	0	0
9	53	1	3	0	0	0	0	0	1
9	84	0	4	0	1	0	0	0	0
9	89	1	4	0	1	0	0	0	0
9	83	1	1	1	1	0	0	0	0
9	55	0	2	0	1	0	0	0	0
9	72	1	4	0	1	0	0	0	0
9	54	1	1	0	1	0	0	0	0
9	75	1	2	0	0	0	0	0	0
9	64	1	4	0	1	0	0	0	0
9	44	1	1	1	0	0	0	0	0
9	86	0	3	0	1	0	0	0	0
9	43	1	5	0	1	1	0	0	0
9	81	0	4	1	1	0	0	0	0
9	71	0	1	0	0	0	0	0	0
9	74	1	1	0	0	0	0	0	0
9	54	1	1	0	1	0	0	0	0
9	51	0	4	0	1	0	0	0	0
9	59	1	1	0	1	0	0	0	0
9	67	0	5	0	1	0	0	0	0
9	63	0	3	0	1	1	0	0	0
9	74	0	1	0	1	0	0	0	0
9	41	0	4	0	1	0	0	0	0
9	77	0	2	0	0	0	0	0	0
9	61	0	1	0	1	0	0	0	0
9	69	0	4	1	0	1	0	0	0
9	74	0	5	0	1	0	0	0	0
9	45	1	1	0	0	0	0	0	0
9	78	1	3	0	1	0	0	0	1
9	60	0	4	0	1	0	0	0	0
9	56	1	2	0	1	0	0	0	0
9	75	0	1	0	1	0	0	0	0
9	24	1	3	1	1	1	0	0	1
9	21	0	1	0	0	0	0	0	1
9	64	1	2	0	1	0	0	0	0
9	80	0	1	0	1	0	0	0	0
9	44	1	3	0	0	1	0	0	0
9	65	0	1	0	1	0	0	0	0
9	62	0	2	0	1	0	0	0	0
9	58	0	4	1	1	0	0	0	1
9	58	0	3	0	1	1	0	0	0
9	61	0	1	0	0	1	0	0	0
9	56	1	4	0	1	0	0	0	0
9	56	1	2	0	1	0	0	0	0
9	73	1	5	0	1	0	0	0	0
9	52	0	1	0	1	0	0	0	0
9	72	1	5	1	1	0	0	0	0
9	46	0	1	0	1	0	0	0	0
9	59	0	3	1	0	0	0	0	0
9	51	1	4	0	1	0	0	0	0
9	86	0	3	0	1	1	0	0	1
9	55	0	5	0	0	0	0	0	0
9	55	1	3	1	0	0	0	0	1
9	68	1	4	1	1	0	0	0	0
9	44	1	1	1	1	1	0	0	0
9	68	0	3	0	1	0	0	0	0
9	40	1	1	1	0	0	0	0	0
9	64	1	3	0	1	1	0	0	0
9	27	1	2	1	1	0	0	0	0
9	82	1	1	1	1	0	0	0	0
9	47	1	5	0	1	0	0	0	0
9	72	1	1	1	0	0	0	0	1
9	73	1	1	1	1	0	0	0	0
9	64	0	4	1	1	0	1	0	0
9	76	1	1	0	1	0	1	0	1
9	76	0	2	1	1	0	0	0	0
9	51	1	2	1	0	0	0	0	0
9	35	0	3	1	1	0	0	0	0
9	38	1	4	1	0	0	0	0	1
9	75	1	4	0	1	0	0	0	0
9	58	1	3	1	1	0	0	0	1
9	50	0	3	0	1	0	0	0	0
9	45	1	1	0	1	1	0	0	1
9	37	0	5	0	1	0	0	0	1
9	76	0	4	0	0	0	0	0	0
9	66	1	4	0	1	0	0	0	0
9	55	0	5	0	1	0	0	0	0
9	75	1	4	0	1	0	0	0	0
9	55	1	4	0	1	1	0	0	0
9	52	1	3	0	1	0	0	0	0
9	75	1	3	0	1	0	0	0	0
9	29	0	5	0	1	0	0	0	0
9	55	0	2	1	1	0	0	0	1
9	68	1	4	0	1	0	0	0	0
9	67	1	1	0	1	0	0	0	0
9	61	1	5	1	0	0	0	0	0
9	73	1	1	0	1	0	0	0	0
9	76	1	4	0	1	0	1	0	0
9	71	1	5	1	0	1	0	0	0
9	67	1	4	0	1	0	0	0	0
9	69	0	1	1	0	0	0	0	0
9	65	0	5	1	1	0	0	0	0
9	88	0	1	0	1	0	0	0	0
9	43	1	3	1	1	0	0	0	0
9	66	1	1	1	0	0	0	0	0
9	61	0	4	1	1	0	0	0	0
9	65	1	3	1	0	1	0	0	0
9	70	0	2	0	1	1	0	0	1
9	64	0	4	1	1	0	0	0	0
9	75	1	3	0	0	0	0	0	0
9	69	1	5	0	0	0	0	0	0
9	37	1	3	1	1	0	0	0	0
9	56	1	2	0	0	0	0	0	0
9	66	1	3	1	1	0	0	0	0
9	61	1	1	1	1	0	0	0	1
9	71	1	1	0	1	0	0	0	0
9	72	1	1	0	1	0	0	0	0
9	55	1	2	1	1	0	0	0	0
9	67	1	5	0	1	0	0	0	0
9	67	1	3	0	0	0	0	0	0
9	67	1	5	0	1	0	0	0	0
9	85	0	1	1	1	0	0	0	0
9	67	1	4	1	1	0	0	0	0
9	52	1	1	0	1	0	0	0	0
9	55	0	5	1	1	0	0	0	1
9	64	1	1	0	1	0	0	0	0
9	64	1	4	1	1	0	0	0	0
9	80	0	2	0	1	0	0	0	0
9	73	1	4	0	1	1	0	0	0
9	65	1	5	1	1	0	0	0	0
9	65	1	5	0	1	0	0	0	0
9	61	1	5	0	1	0	0	0	0
9	64	1	1	0	1	0	1	0	0
9	62	1	4	0	1	0	0	0	0
9	80	1	2	0	1	0	0	0	1
9	63	0	1	1	1	0	0	0	1
9	66	1	4	0	1	0	0	0	0
9	76	1	4	0	1	0	0	0	0
9	47	1	1	0	1	0	0	0	1
9	57	0	3	0	0	0	0	0	0
9	56	1	3	0	1	0	0	0	1
9	45	0	2	0	0	0	0	0	1
9	67	1	4	0	0	1	0	0	0
9	61	1	5	1	1	0	0	0	0
9	67	0	5	1	0	0	0	0	1
9	58	0	1	1	1	0	0	0	0
9	66	0	1	1	1	0	0	0	0
9	83	1	1	0	1	0	0	0	0
9	73	1	5	0	1	0	0	0	0
9	73	1	1	1	1	0	0	0	0
9	62	1	1	0	1	1	0	0	0
9	65	1	4	0	1	0	0	0	0
[truncated: 145 more rows]
